# Supplementary material for: When Cyclodextrins Met Data Science: Unveiling Their Pharmaceutical Applications through Network Science and Text-Mining
Source: Pharmaceutics. 2021 Aug 19;13(8):1297. doi: 10.3390/pharmaceutics13081297 (PMC8399453; doi:10.3390/pharmaceutics13081297)
Supplement: Supplementary file 1 [file pharmaceutics-13-01297-s001.zip]

Archive with 1 entries (1 files):
- pharmaceutics-1326409-supplementary.pdf
